# Supplementary material for: Besifloxacin Nanocrystal: Towards an Innovative Ophthalmic Preparation
Source: Pharmaceutics. 2022 Oct 18;14(10):2221. doi: 10.3390/pharmaceutics14102221 (PMC9609799; doi:10.3390/pharmaceutics14102221)
Supplement: Supplementary file 1 [file pharmaceutics-14-02221-s001.zip]

Archive with 1 entries (1 files):
- pharmaceutics-1936726-supplementary.pdf
